# Supplementary material for: A non-invasive method to generate induced pluripotent stem cells from primate urine
Source: Sci Rep. 2021 Feb 10;11:3516. doi: 10.1038/s41598-021-82883-0 (PMC7876031; doi:10.1038/s41598-021-82883-0)
Supplement: Supplementary file 1 — Supplementary Information 1. [file 41598_2021_82883_MOESM1_ESM.xlsx]

## Sheet: Tabelle1
sample	Total number of cells	squamos cells	Volume [ml]	cells/ml	non-squamous /ml	# colonies	# colonies harvested for RNA-seq
1	6000	1733	40	150	107	3
2	4750	1500	35	135.714	93	5
3	17600	2650	35	502.857	427	12	3 (a1,a2,a3)
4	78750	73500	35	2250	150	4	2 (b1, b2)
5	1850	500	40	46.25	34	0
6	20502	5796	45	455.6	327	ND	2 (f1, f2)
7	9120	4000	45	202.667	114	ND	2 (e1, e2)
8	19116	7452	45	424.8	259	7	1 (a4)
9	54000	28000	37	1459.46	703	0
10	9548	1860	50	190.96	154	ND	4 (d1,d2,d3,d4)
11	28906	11640	50	578.12	345	8	4 (c1,c2,c3,c4)
