# Supplementary material for: A non-invasive method to generate induced pluripotent stem cells from primate urine
Source: Sci Rep. 2021 Feb 10;11:3516. doi: 10.1038/s41598-021-82883-0 (PMC7876031; doi:10.1038/s41598-021-82883-0)
Supplement: Supplementary file 2 — Supplementary Information 2. [file 41598_2021_82883_MOESM2_ESM.xlsx]

## Sheet: Tabelle1
Experiment	Individual	storage	sex	Normocure	volume [ml]	No_urinary cell colonies	corresponding iPSC line
#1	a	no	M	no	150	8	11C2
	b	no	F	no	180	0
	c	no	F	no	150	2	12C2
	a	1 hr	M	no	150	12
#2	a	no	F	no	180	2	64AB1, 64A1
#3	a	no	M	no	90	1
	a	no	M	no	45	1
#4	a	2019-05-02	F	no	45	0
	a	2019-05-02	F	no	45	0
	a	2019-05-02	F	no	45	0
	b	1hr on ice	M	no	45	5
	b	1hr on ice	M	no	45	5
	b	1hr on ice	M	no	45	4
	b	1hr on ice	M	no	45	>10
	c	no	F	no	70	1
	c	no	F	no	70	1
	a	no	F	no	45	0
	a	no	F	no	45	0
	a	no	F	no	45	1	65B4, 65A3
#5	a	no	M	no	40	4	29B5
	a	no	M	no	30	2
	a	no	M	no	20	4
	a	no	M	no	2019-05-12	0
	b	no	F	no	40	1
	b	no	F	no	32.5	3
	b	no	F	no	30	0
	b	no	F	no	20	0
	b	no	F	no	2019-05-12	0
#6	a	no	F	no	40	0
	a	no	F	no	30	2
	a	no	F	no	30	1
	a	no	F	no	20	0
	a	no	F	no	10	5
#7	a	13 hrs	M	no	42.5	0
#8	a	no	M	no	42.6	1	63Ab1.2, 63AB1
#9	a	no	M	no	10	0
	a	no	M	no	20	1
	a	1hr RT	M	no	10	2
	a	1hr RT	M	no	20	1
	a	1hr in F	M	no	10	>10
	a	1hr in F	M	no	20	>10
	a	1hr on Ice	M	no	10	1
	a	1hr on Ice	M	no	20	3
	a	2hrs RT	M	no	10	0
	a	2hrs RT	M	no	20	2
	a	2hrs in F	M	no	10	3
	a	2hrs in F	M	no	20	1
	a	2hrs on ice	M	no	10	1
	a	2hrs on ice	M	no	20	3
	a	3hrs RT	M	no	10	3
	a	3hrs RT	M	no	20	1
	a	3hrs in F	M	no	10	1
	a	3hrs in F	M	no	20	0
	a	3hrs on ice	M	no	10	0
	a	3hrs on ice	M	no	20	3
#10	b	no	F	no	10	0
	b	no	F	no	20	0
	b	1hr RT	F	no	10	0
	b	1hr RT	F	no	20	0
	b	1hr in F	F	no	10	0
	b	1hr in F	F	no	20	0
	b	1hr on Ice	F	no	10	0
	b	1hr on Ice	F	no	20	0
	b	2hrs RT	F	no	10	0
	b	2hrs RT	F	no	20	0
	b	2hrs in F	F	no	10	0
	b	2hrs in F	F	no	20	0
	b	2hrs on ice	F	no	10	0
	b	2hrs on ice	F	no	20	0
	b	3hrs RT	F	no	10	0
	b	3hrs RT	F	no	20	0
	b	3hrs in F	F	no	10	0
	b	3hrs in F	F	no	20	0
	b	3hrs on ice	F	no	10	0
	b	3hrs on ice	F	no	20	0
#11	a	no	F	no	10	0
	a	no	F	no	20	5
	a	1hr RT	F	no	10	0
	a	1hr RT	F	no	20	0
	a	1hr in F	F	no	10	0
	a	1hr in F	F	no	20	2
	a	2hrs RT	F	no	10	0
	a	2hrs RT	F	no	20	0
#12	a	0	F	F	5	0
	a	0	F	T	5	1
	a	0	F	F	5	0
	a	0	F	T	5	4
	a	0	F	F	10	0
	a	0	F	T	10	0
	a	4	F	F	5	1
	a	4	F	T	5	2
	a	4	F	F	5	1
	a	4	F	T	5	1
	a	4	F	F	10	1
	a	4	F	T	10	1
	a	0	F	F	20	0
#13	a	0	M	F	5	0
	a	0	M	T	5	0
	a	0	M	F	5	0
	a	0	M	T	5	0
	a	0	M	F	10	0
	a	0	M	T	10	0
	a	4	M	F	5	1
	a	4	M	T	5	0
	a	4	M	F	5	0
	a	4	M	T	5	0
	a	4	M	F	10	1
	a	4	M	T	10	0
	a	0	M	F	20	3
#14	a	0	F	F	5	8
	a	0	F	T	5	0
	a	0	F	F	5	0
	a	0	F	T	5	2
	a	0	F	F	10	3
	a	0	F	T	10	1
	a	4	F	F	5	0
	a	4	F	T	5	0
	a	4	F	F	5	0
	a	4	F	T	5	1
	a	4	F	F	10	0
	a	4	F	T	10	0
	a	0	F	F	20	17
