# Supplementary material for: A non-invasive method to generate induced pluripotent stem cells from primate urine
Source: Sci Rep. 2021 Feb 10;11:3516. doi: 10.1038/s41598-021-82883-0 (PMC7876031; doi:10.1038/s41598-021-82883-0)
Supplement: Supplementary file 3 — Supplementary Information 3. [file 41598_2021_82883_MOESM3_ESM.xlsx]

## Sheet: Tabellenblatt1
well	factors	Method	cells_seeded	colony_number	efficiency	Urine_ID
A1	OSKM	attached	5000 (6-well)	0	0	a
B1	OSKM		5000 (6-well)	0	0	a
C1	OSKM	suspension	5000 (6-well)	10	0.2	a
D1	OSKM		5000 (6-well)	5	0.1	a
A2	OSKM	attached	5000 (12-well)	0	0	a
B2	OSKM		5000 (12-well)	0	0	a
C2	OSKM	suspension	5000 (12-well)	12	0.24	a
D2	OSKM		5000 (12-well)	14	0.28	a
A1	OSKM	attached	5000 (6-well)	0	0	b
C1	OSKM	suspension	5000 (6-well)	9	0.18	b
A2	OSKM	attached	5000 (12-well)	3	0.06	b
B2	OSKM		5000 (12-well)	6	0.12	b
C2	OSKM	suspension	5000 (12-well)	17	0.34	b
D2	OSKM		5000 (12-well)	16	0.32	b
