# Supplementary material for: A non-invasive method to generate induced pluripotent stem cells from primate urine
Source: Sci Rep. 2021 Feb 10;11:3516. doi: 10.1038/s41598-021-82883-0 (PMC7876031; doi:10.1038/s41598-021-82883-0)
Supplement: Supplementary file 4 — Supplementary Information 4. [file 41598_2021_82883_MOESM4_ESM.xlsx]

## Sheet: Tabellenblatt1
experiment	Individual	storage	sex	Normocure	species	Volume [ml]	Contaminated	#of proliferating colonies	Corresponding iPSC line
#1	Jahe		F	Y	Orang Utan	15	F
	Tano		M	Y	Gorilla	10	F	4	55A1, 55C1, 55D1
	Tano		M	Y	Gorilla	5	F	1
#2	Annemarie		F	Y	Chimpanzee	7	F
	Sofie		F	Y	Chimpanzee	2	F
	Walter		M	Y	Chimpanzee	8	F
	Bagira		F	Y	Chimpanzee	4	F
#3	Willi		M	Y	Chimpanzee	2	F
#4	Drill		M	Y	Mandrill	2	T
#5	Willi		M	Y	Chimpanzee	10	F
	Willi		M	Y	Chimpanzee	10	F
#6	Hannerl		F	Y	Chimpanzee	12	F
	Hannerl		F	Y	Chimpanzee	12	F
#7	Isahi		F	Y	Orang	6	F
	Nafi		F	Y	Gorilla	11.5	F
	Bagira		F	Y	Gorilla	12	T
	Neema		F	Y	Gorilla	12	F
	Sonja		F	Y	Gorilla	8	F
	Bagira		F	Y	Gorilla	6	T
#8	Bruno		M	Y	Orang Utan	6.5	F
	Sonja		F	Y	Gorilla	11.5	F
	Bagira		F	Y	Gorilla	5.5	F
#9	Bagira		F	Y	Gorilla	2	F
	Neema		F	Y	Gorilla	3	F
	zenta		F	Y	Chimp	1.5	F
	Sophie		F	Y	Chimp	1	F
	Annemarie		F	Y	Chimp	1	F
	Walter		M	Y	Chimp	1	F
#10	Bagira		F	Y in primary medium	Gorilla	1.2	F
	Hanni		F	Y in primary medium	chimp	1.3	F
	Willi		M	Y in primary medium	chimp	1.3	F
	Walter		M	Y in primary medium	chimp	0.5	F
	Sophie		F	Y in primary medium	chimp	2.1	F
	Zenta		F	Y in primary medium	chimp	0.9	T
#11	Hannerl		F	Y in primary medium	chimp	2	F
	Zenta		F	Y in primary medium	chimp	2	F
	Willi		M	Y in primary medium	chimp	2	F
	Hanni		F	Y in primary medium	chimp	2	F
	Walter		M	Y in primary medium	chimp	3	F
	Sophie		F	Y in primary medium	chimp	2	F
#12	Annemarie		F	Y in primary medium	chimp	3	F
	Willi		M	Y in primary medium	chimp	3	F
	Neema		F	Y in primary medium	Gorilla	1.2	F
	Sonja		F	Y in primary medium	Gorilla	4	F
	Bagira		F	Y in primary medium	chimp	1.9	F
	Hanni		F	Y in primary medium	chimp	1.2	F
#13	Annemarie		F	Y in primary medium	chimp	3	F
	Willi		M	Y in primary medium	chimp	3	F
	Sophie		F	Y in primary medium	chimp	3	T
#14	Willi		M	Y in primary medium	Gorilla	3	F
	Zenta		F	Y in primary medium	Gorilla	2	F
	Walter		M	Y in primary medium	chimp	3	F
	Sophie		F	Y in primary medium	chimp	4	F
#15	Neema		F	Y in primary medium	Gorilla	5	F
	Walter		M	Y in primary medium	chimp	5	F
	Sophie		F	Y in primary medium	chimp	5	T
	Sophie		F	Y in primary medium	chimp	6	F
	Willi		M	Y in primary medium	chimp	6	F
	Willi		M	Y in primary medium	chimp	6	F
	Willi		M	Y in primary medium	chimp	6	T
	Willi		M	Y in primary medium	chimp	6	T
	Isalie	>24 hrs	F	Y in primary medium	Orang	5	F
	Bruno	>24 hrs	M	Y in primary medium	Orang	6	F
	Bruno		M	Y in primary medium	Orang	5	F	1	68A20, 69A1
#16	Walter		M	Y in primary medium	chimp	3	F
	Sophie		F	Y in primary medium	chimp	4	T
	Hannerl		F	Y in primary medium	chimp	3	T
	Bruno		M	Y in primary medium	Orang	6	T
	Jahe		F	Y in primary medium	Orang	6	F	1	70Ab1, 70Af1
	Willi		M	Y in primary medium	chimp	5	F
