# Supplementary material for: A non-invasive method to generate induced pluripotent stem cells from primate urine
Source: Sci Rep. 2021 Feb 10;11:3516. doi: 10.1038/s41598-021-82883-0 (PMC7876031; doi:10.1038/s41598-021-82883-0)
Supplement: Supplementary file 5 — Supplementary Information 5. [file 41598_2021_82883_MOESM5_ESM.xlsx]

## Sheet: efficiency
well	species	cells_seeded	factors	colony_number	Experiment_number	Urine_ID
A	human	25000	OSKM	92	29	#5A
B	human	25000	OSKM	161	29	#5A
C	human	10000	OSKM	39	29	#5A
D	human	10000	OSKM	60	29	#5A
A	human	25000	OSKM	3	30	#4C
B	human	25000	OSKM	7	30	#4C
C	human	10000	OSKM	0	30	#4C
D	human	10000	OSKM	0	30	#4C
B	human	25000	OSKM	16	31	#8A
D	human	25000	OSKM	18	31	#8A
B	human	10000	OSKM	1	31	#8A
A	human	10000	OSKM	3	31	#8A
A	human	25000	OSKM	60	54	#4B
A	human	25000	OSKM	60	54	#4B
B	human	10000	OSKM	22	54	#4B
A	human	10000	OSKM	30	54	#4B
A	human	25000	OSKM	27	61	#9A
B	human	10000	OSKM	0	61	#9A
A	human	10000	OSKM	8	61	#9A
A	human	25000	OSKM	21	63	#7A
B	human	10000	OSKM	7	63	#7A
A	human	25000	OSKM	30	65	#4A
A	human	10000	OSKM	11	65	#4A
A	Orang	25000	OSKM	37	68
B	Orang	10000	OSKM	5	68
A	Orang	25000	OSKM	13	69
B	Orang	10000	OSKM	2	69
C	Orang	25000	OSKM	3	69
D	Orang	10000	OSKM	10	69
A	Orang	25000	OSKM	20	70
B	Orang	10000	OSKM	6	70
A	Orang	25000	OSKM	21	70
B	Orang	10000	OSKM	3	70
C	Orang	25000	OSKM	25	70
D	Orang	10000	OSKM	0	70
A	Gorilla	25000	OSKM	100	55
B	Gorilla	25000	OSKM	100	55
C	Gorilla	10000	OSKM	25	55
D	Gorilla	10000	OSKM	29	55
B	Gorilla	10000	OSKM + GFP	27	55
D	Gorilla	10000	OSKM + LIN28	8	55
*some experiments were left out for efficiency calculations because too many colonies emerged for an independent count
