# Supplementary material for: A non-invasive method to generate induced pluripotent stem cells from primate urine
Source: Sci Rep. 2021 Feb 10;11:3516. doi: 10.1038/s41598-021-82883-0 (PMC7876031; doi:10.1038/s41598-021-82883-0)
Supplement: Supplementary file 6 — Supplementary Information 6. [file 41598_2021_82883_MOESM6_ESM.xlsx]

## Sheet: Tabellenblatt1
	Forward	Reverse
SeV	GGA TCA CTA GGT GAT ATC GAG C	ACC AGA CAA GAG TTT AAG AGA T
GAPDH	ACC ACA GTC CAT GCC ATC AC	TCC ACC ACC CTG TTG CTG TA
hOCT3/4	GAC AGG GGG AGG GGA GGA GCT AGG	CTT CCC TCC AAC CAG TTG CCC CAA AC
NESTIN	GCC CTG ACC ACT CCA GTT TA	GTC CTG GAT TTC CTT CC
PAX6	CTT GGG AAA TCC GAG AGA GA	CTA GCC AGG TTG CGA AGA AC
NANOG	GAT TTG TGG GCC TGA AGA AA	CAG ATC CAT GGA GGA AGG AA
